# Supplementary material for: Integrated single-cell RNA-seq analysis identifies immune heterogeneity associated with KRAS/TP53 mutation status and tumor-sideness in colorectal cancers
Source: Front Immunol. 2022 Sep 12;13:961350. doi: 10.3389/fimmu.2022.961350 (PMC9510840; doi:10.3389/fimmu.2022.961350)
Supplement: Supplementary Table 1 — The clinical information of the patients included in the analysis. [file Table_1.xlsx]

## Sheet: patients_info
Supplementary Table 1. The clinical information of the patients included in the analysis.
Sample ID	Age	Gender	Cohort	Disease Histotype	Type	Location	Grade	Stage	MSI_Status	KRAS_Status	Tp53_tatus	Research
SMC01-T	64	F	SMC	Adenocarcinoma	T	left	well differentiated	IIA	MSS	Mutant	Mutant	Nature_genetics
SMC02-T	66	M	SMC	Adenocarcinoma	T	left	well differentiated	IIIB	MSS	Wildtype	Mutant	Nature_genetics
SMC03-T	83	F	SMC	Adenocarcinoma	T	right	poorly differentiated	IIIC	MSI-H	Wildtype	Wildtype	Nature_genetics
SMC04-T	69	M	SMC	Adenocarcinoma	T	left	moderately differentiated	IIIB	MSS	Mutant	Mutant	Nature_genetics
SMC05-T	58	F	SMC	Adenocarcinoma	T	right	well differentiated	IIA	MSS	Mutant	Wildtype	Nature_genetics
SMC06-T	46	M	SMC	Adenocarcinoma	T	right	well differentiated	IIIB	MSI-H	Mutant	Wildtype	Nature_genetics
SMC07-T	67	F	SMC	Adenocarcinoma	T	right	well differentiated	I	MSS	Mutant	Mutant	Nature_genetics
SMC08-T	68	M	SMC	Adenocarcinoma	T	left	moderately differentiated	IIIB	MSS	Wildtype	Mutant	Nature_genetics
SMC09-T	75	M	SMC	Adenocarcinoma	T	left	well differentiated	IIA	MSS	Wildtype	Mutant	Nature_genetics
SMC10-T	77	F	SMC	Adenocarcinoma	T	right	moderately differentiated	IIA	MSI-H	Wildtype	Wildtype	Nature_genetics
SMC11-T	38	F	SMC	Adenocarcinoma	T	left	well differentiated	IIIA	MSS	Wildtype	Mutant	Nature_genetics
SMC14-T	77	M	SMC	Adenocarcinoma	T	left	moderately differentiated	IIIB	MSS	Mutant	Wildtype	Nature_genetics
SMC15-T	56	M	SMC	Adenocarcinoma	T	left	well differentiated	IIA	MSS	Wildtype	Wildtype	Nature_genetics
SMC16-T	59	M	SMC	Adenocarcinoma	T	right	moderately differentiated	IIIB	MSS	Wildtype	Wildtype	Nature_genetics
SMC17-T	47	M	SMC	Mucinous adenocarcinoma	T	right	N/A	IIIB	MSS	Wildtype	Wildtype	Nature_genetics
SMC18-T	63	F	SMC	Adenocarcinoma	T	left	moderately differentiated	IIA	MSS	Wildtype	Mutant	Nature_genetics
SMC19-T	80	F	SMC	Adenocarcinoma	T	right	moderately differentiated	IIIB	MSS	Mutant	Mutant	Nature_genetics
SMC20-T	65	F	SMC	Mucinous adenocarcinoma	T	right	N/A	IIIB	MSS	Mutant	Mutant	Nature_genetics
SMC21-T	51	M	SMC	Adenocarcinoma	T	left	moderately differentiated	IVA	MSS	Wildtype	Mutant	Nature_genetics
SMC22-T	76	M	SMC	Adenocarcinoma	T	left	moderately differentiated	IIIB	MSS	Wildtype	Mutant	Nature_genetics
SMC23-T	67	F	SMC	Adenocarcinoma	T	right	moderately differentiated	IIIB	MSS	Mutant	Mutant	Nature_genetics
SMC24-T	48	F	SMC	Adenocarcinoma	T	right	well differentiated	I	MSI-H	Mutant	Wildtype	Nature_genetics
SMC25-T	57	F	SMC	Adenocarcinoma	T	left	moderately differentiated	IVA	MSS	Wildtype	Mutant	Nature_genetics
SMC01-N	64	F	SMC	Adenocarcinoma	N	left	well differentiated	IIA	MSS	Mutant	Mutant	Nature_genetics
SMC02-N	66	M	SMC	Adenocarcinoma	N	left	well differentiated	IIIB	MSS	Wildtype	Mutant	Nature_genetics
SMC03-N	83	F	SMC	Adenocarcinoma	N	right	poorly differentiated	IIIC	MSI-H	Wildtype	Wildtype	Nature_genetics
SMC04-N	69	M	SMC	Adenocarcinoma	N	left	moderately differentiated	IIIB	MSS	Mutant	Mutant	Nature_genetics
SMC05-N	58	F	SMC	Adenocarcinoma	N	right	well differentiated	IIA	MSS	Mutant	Wildtype	Nature_genetics
SMC06-N	46	M	SMC	Adenocarcinoma	N	right	well differentiated	IIIB	MSI-H	Mutant	Wildtype	Nature_genetics
SMC07-N	67	F	SMC	Adenocarcinoma	N	right	well differentiated	I	MSS	Mutant	Mutant	Nature_genetics
SMC08-N	68	M	SMC	Adenocarcinoma	N	left	moderately differentiated	IIIB	MSS	Wildtype	Mutant	Nature_genetics
SMC09-N	75	M	SMC	Adenocarcinoma	N	left	well differentiated	IIA	MSS	Wildtype	Mutant	Nature_genetics
SMC10-N	77	F	SMC	Adenocarcinoma	N	right	moderately differentiated	IIA	MSI-H	Wildtype	Wildtype	Nature_genetics
KUL01-T	81	F	KUL	Adenocarcinoma	T	right	moderately differentiated	IIB	MSI-H	Wildtype	Mutant	Nature_genetics
KUL19-T	86	F	KUL	Adenocarcinoma	T	left	moderately differentiated	IIIB	MSS	Wildtype	Mutant	Nature_genetics
KUL21-T	50	F	KUL	Adenocarcinoma	T	left	moderately differentiated	IVA	MSS	Mutant	Mutant	Nature_genetics
KUL28-T	52	M	KUL	Adenocarcinoma	T	left	moderately differentiated	IIA	MSS	Wildtype	Mutant	Nature_genetics
KUL30-T	84	M	KUL	Adenocarcinoma	T	right	moderately differentiated	IIA	MSS	Mutant	Wildtype	Nature_genetics
KUL31-T	85	M	KUL	Adenocarcinoma	T	left	moderately differentiated	I	MSS	Mutant	Wildtype	Nature_genetics
KUL01-N	81	F	KUL	Adenocarcinoma	N	right	moderately differentiated	IIB	MSI-H	Wildtype	Mutant	Nature_genetics
KUL19-N	86	F	KUL	Adenocarcinoma	N	left	moderately differentiated	IIIB	MSS	Wildtype	Mutant	Nature_genetics
KUL21-N	50	F	KUL	Adenocarcinoma	N	left	moderately differentiated	IVA	MSS	Mutant	Mutant	Nature_genetics
KUL28-N	52	M	KUL	Adenocarcinoma	N	left	moderately differentiated	IIA	MSS	Wildtype	Mutant	Nature_genetics
KUL30-N	84	M	KUL	Adenocarcinoma	N	right	moderately differentiated	IIA	MSS	Mutant	Wildtype	Nature_genetics
KUL31-N	85	M	KUL	Adenocarcinoma	N	left	moderately differentiated	I	MSS	Mutant	Wildtype	Nature_genetics
KUL01-B	81	F	KUL	Adenocarcinoma	B	right	moderately differentiated	IIB	MSI-H	Wildtype	Mutant	Nature_genetics
KUL19-B	86	F	KUL	Adenocarcinoma	B	left	moderately differentiated	IIIB	MSS	Wildtype	Mutant	Nature_genetics
KUL21-B	50	F	KUL	Adenocarcinoma	B	left	moderately differentiated	IVA	MSS	Mutant	Mutant	Nature_genetics
KUL28-B	52	M	KUL	Adenocarcinoma	B	left	moderately differentiated	IIA	MSS	Wildtype	Mutant	Nature_genetics
KUL30-B	84	M	KUL	Adenocarcinoma	B	right	moderately differentiated	IIA	MSS	Mutant	Wildtype	Nature_genetics
KUL31-B	85	M	KUL	Adenocarcinoma	B	left	moderately differentiated	I	MSS	Mutant	Wildtype	Nature_genetics
scrEXT001	NA	NA	CR	colorectal adenocacinoma	T	NA	NA	NA	NA	NA	NA	Cell_Research
scrEXT002	NA	NA	CR	colorectal adenocacinoma	B	NA	NA	NA	NA	NA	NA	Cell_Research
scrEXT003	NA	NA	CR	colorectal adenocacinoma	N	NA	NA	NA	NA	NA	NA	Cell_Research
scrEXT009	NA	NA	CR	colorectal adenocacinoma	T	NA	NA	NA	NA	NA	NA	Cell_Research
scrEXT010	NA	NA	CR	colorectal adenocacinoma	B	NA	NA	NA	NA	NA	NA	Cell_Research
scrEXT011	NA	NA	CR	colorectal adenocacinoma	N	NA	NA	NA	NA	NA	NA	Cell_Research
scrEXT012	NA	NA	CR	colorectal adenocacinoma	T	NA	NA	NA	NA	NA	NA	Cell_Research
scrEXT013	NA	NA	CR	colorectal adenocacinoma	B	NA	NA	NA	NA	NA	NA	Cell_Research
scrEXT014	NA	NA	CR	colorectal adenocacinoma	N	NA	NA	NA	NA	NA	NA	Cell_Research
scrEXT018	NA	NA	CR	colorectal adenocacinoma	T	NA	NA	NA	NA	NA	NA	Cell_Research
scrEXT019	NA	NA	CR	colorectal adenocacinoma	B	NA	NA	NA	NA	NA	NA	Cell_Research
scrEXT020	NA	NA	CR	colorectal adenocacinoma	N	NA	NA	NA	NA	NA	NA	Cell_Research
scrEXT021	NA	NA	CR	colorectal adenocacinoma	T	NA	NA	NA	NA	NA	NA	Cell_Research
scrEXT022	NA	NA	CR	colorectal adenocacinoma	B	NA	NA	NA	NA	NA	NA	Cell_Research
scrEXT023	NA	NA	CR	colorectal adenocacinoma	N	NA	NA	NA	NA	NA	NA	Cell_Research
scrEXT024	NA	NA	CR	colorectal adenocacinoma	T	NA	NA	NA	NA	NA	NA	Cell_Research
scrEXT025	NA	NA	CR	colorectal adenocacinoma	B	NA	NA	NA	NA	NA	NA	Cell_Research
scrEXT026	NA	NA	CR	colorectal adenocacinoma	N	NA	NA	NA	NA	NA	NA	Cell_Research
scrEXT027	NA	NA	CR	colorectal adenocacinoma	T	NA	NA	NA	NA	NA	NA	Cell_Research
scrEXT028	NA	NA	CR	colorectal adenocacinoma	B	NA	NA	NA	NA	NA	NA	Cell_Research
scrEXT029	NA	NA	CR	colorectal adenocacinoma	N	NA	NA	NA	NA	NA	NA	Cell_Research
GSM5688706	57	F	QL	colorectal adenocacinoma	T	left	NA	NA	NA	NA	NA	JCI_insight
GSM5688707	70	M	QL	colorectal adenocacinoma	T	left	NA	NA	NA	NA	NA	JCI_insight
GSM5688708	65	M	QL	colorectal adenocacinoma	T	left	NA	NA	NA	NA	NA	JCI_insight
GSM5688709	69	F	QL	colorectal adenocacinoma	T	right	NA	NA	NA	NA	NA	JCI_insight
GSM5688710	80	F	QL	colorectal adenocacinoma	T	right	NA	NA	NA	NA	NA	JCI_insight
GSM5688711	59	M	QL	colorectal adenocacinoma	T	right	NA	NA	NA	NA	NA	JCI_insight
