# Supplementary material for: Integrated single-cell RNA-seq analysis identifies immune heterogeneity associated with KRAS/TP53 mutation status and tumor-sideness in colorectal cancers
Source: Front Immunol. 2022 Sep 12;13:961350. doi: 10.3389/fimmu.2022.961350 (PMC9510840; doi:10.3389/fimmu.2022.961350)
Supplement: Supplementary Table 2 — The key genes enriched in each stage of CD4+ and CD8+ T cell pseudotime analysis. [file Table_2.xlsx]

## Sheet: Table S2
Table S2. The key genes enriched in each stage of CD4+ and CD8+ T cell pseudotime analysis.
CD4+ T cells					CD8+ T cells
family	pval	qval	gene_short_name		family	pval	qval	gene_short_name
negbinomial.size	0	0	HSPA6		negbinomial.size	0	0	HSPA6
negbinomial.size	4.85224e-220	3.55042e-219	HIST1H4C		negbinomial.size	5.08703e-62	1.08235e-61	CCL4L2
negbinomial.size	2.87392e-104	1.24953e-103	CCL20		negbinomial.size	5.00676e-130	2.42263e-129	HIST1H4C
negbinomial.size	4.54856e-283	4.26428e-282	CXCL13		negbinomial.size	0	0	CXCL13
negbinomial.size	0	0	HSPA1B		negbinomial.size	5.2084e-83	1.37063e-82	GNLY
negbinomial.size	0	0	HSPA1A		negbinomial.size	3.01311e-56	6.14921e-56	CCL4
negbinomial.size	0	0	TNFRSF4		negbinomial.size	7.06588e-125	3.26118e-124	IGHA1
negbinomial.size	0	0	HSP90AA1		negbinomial.size	0	0	HSPA1B
negbinomial.size	0	0	DNAJB1		negbinomial.size	0	0	HSPA1A
negbinomial.size	1.0027e-97	3.80772e-97	HSPB1		negbinomial.size	0	0	STMN1
negbinomial.size	2.47653e-269	2.06377e-268	IL2RA		negbinomial.size	4.39233e-265	6.5885e-264	TUBA1B
negbinomial.size	0	0	KLF2		negbinomial.size	0	0	GZMB
negbinomial.size	0	0	JUND		negbinomial.size	6.22457e-244	7.78071e-243	TUBB
negbinomial.size	5.58167e-48	1.10894e-47	LAIR2		negbinomial.size	0	0	KIAA0101
negbinomial.size	8.38544e-61	1.99653e-60	MAGEH1		negbinomial.size	1.17827e-55	2.37235e-55	IFNG
negbinomial.size	3.29561e-260	2.67212e-259	LTB		negbinomial.size	4.43221e-100	1.4774e-99	AREG
negbinomial.size	0	0	TNFRSF18		negbinomial.size	1.5749e-21	2.18737e-21	FGFBP2
negbinomial.size	0	0	HSPD1		negbinomial.size	0	0	HSP90AA1
negbinomial.size	0	0	ANXA1		negbinomial.size	7.36847e-257	1.05264e-255	HMGB2
negbinomial.size	3.21169e-48	6.42338e-48	TNFRSF9		negbinomial.size	9.39082e-48	1.67693e-47	TRDC
negbinomial.size	0	0	GAPDH		negbinomial.size	0	0	DNAJB1
negbinomial.size	0	0	HSPH1		negbinomial.size	1.04301e-24	1.51895e-24	HSPB1
negbinomial.size	2.33859e-21	3.38927e-21	LMNA		negbinomial.size	0	0	JUND
negbinomial.size	1.387e-254	1.095e-253	AC133644.2		negbinomial.size	3.65257e-10	4.31406e-10	KRT86
negbinomial.size	1.07484e-115	5.11829e-115	HLA-DRB1		negbinomial.size	3.53698e-43	6.16915e-43	TYROBP
negbinomial.size	0.119182	0.125016	CCL5		negbinomial.size	1.30267e-24	1.87885e-24	FCER1G
negbinomial.size	0	0	ACTB		negbinomial.size	1.71479e-23	2.42659e-23	GZMK
negbinomial.size	1.51985e-05	1.75367e-05	CTLA4		negbinomial.size	1.12511e-59	2.36038e-59	TNFRSF18
negbinomial.size	0	0	HSPE1		negbinomial.size	8.89892e-122	3.926e-121	HSPD1
negbinomial.size	2.51499e-173	1.53979e-172	BATF		negbinomial.size	2.17963e-174	1.76727e-173	ANXA1
negbinomial.size	5.90789e-06	6.86964e-06	SAT1		negbinomial.size	0	0	DUSP2
negbinomial.size	0	0	S100A4		negbinomial.size	0	0	GAPDH
negbinomial.size	5.07122e-23	7.56898e-23	KLRB1		negbinomial.size	4.30505e-248	5.87053e-247	HSPH1
negbinomial.size	0.758825	0.758825	TXNIP		negbinomial.size	5.03481e-81	1.28004e-80	LMNA
negbinomial.size	3.55592e-06	4.18344e-06	FTH1		negbinomial.size	0	0	ACTB
negbinomial.size	5.71546e-44	1.07165e-43	CD69		negbinomial.size	8.19082e-207	7.67889e-206	HSPE1
negbinomial.size	0	0	IL7R		negbinomial.size	3.63255e-206	3.20519e-205	TXNIP
negbinomial.size	0	0	HSP90AB1		negbinomial.size	1.28139e-06	1.44518e-06	FTH1
negbinomial.size	3.40413e-59	7.97843e-59	FOXP3		negbinomial.size	0	0	IL7R
negbinomial.size	1.57303e-06	1.88011e-06	RTKN2		negbinomial.size	8.51438e-165	6.23004e-164	HSP90AB1
negbinomial.size	1.3035e-50	2.73461e-50	PMAIP1		negbinomial.size	7.87233e-151	4.63078e-150	DNAJA1
negbinomial.size	7.66114e-100	3.10587e-99	CACYBP		negbinomial.size	1.05391e-84	2.87429e-84	RGCC
negbinomial.size	3.02497e-139	1.64998e-138	RGS1		negbinomial.size	6.27643e-238	7.24204e-237	TNFAIP3
negbinomial.size	0	0	DNAJA1		negbinomial.size	1.55539e-201	1.33319e-200	MT-CO3
negbinomial.size	1.21157e-40	2.16352e-40	MIR4435-2HG		negbinomial.size	2.54818e-21	3.50668e-21	CREM
negbinomial.size	0	0	CD74		negbinomial.size	5.19086e-21	7.04641e-21	CD7
negbinomial.size	4.65174e-169	2.79105e-168	DUSP4		negbinomial.size	2.81507e-242	3.37808e-241	MT-CO1
negbinomial.size	2.45963e-180	1.53727e-179	RGCC		negbinomial.size	2.08941e-236	2.32157e-235	MT-CO2
negbinomial.size	3.97616e-11	5.16385e-11	ICOS		negbinomial.size	7.82649e-71	1.77875e-70	MT-ND3
negbinomial.size	4.57995e-95	1.69628e-94	TIGIT		negbinomial.size	2.26521e-139	1.21351e-138	MT-ATP6
negbinomial.size	1.59093e-23	2.42274e-23	FOS		negbinomial.size	1.77876e-96	5.6769e-96	XCL1
negbinomial.size	2.87567e-302	2.87567e-301	HSPA8		negbinomial.size	3.45736e-103	1.22024e-102	HSPA8
negbinomial.size	2.53302e-190	1.68868e-189	TNFAIP3		negbinomial.size	1.10181e-104	3.93502e-104	DUSP4
negbinomial.size	1.64335e-74	4.60753e-74	NEAT1		negbinomial.size	2.77924e-17	3.48859e-17	CACYBP
negbinomial.size	0	0	IL32		negbinomial.size	3.02328e-136	1.56376e-135	CCL3
negbinomial.size	0	0	PFN1		negbinomial.size	4.38519e-268	6.92399e-267	HMGN2
negbinomial.size	1.22413e-48	2.48135e-48	GLRX		negbinomial.size	1.37315e-209	1.32885e-208	S100A4
negbinomial.size	3.69221e-212	2.57596e-211	IFITM1		negbinomial.size	9.1412e-57	1.87833e-56	H2AFZ
negbinomial.size	2.73953e-69	7.27309e-69	CTSC		negbinomial.size	1.71534e-275	2.85891e-274	TYMS
negbinomial.size	1.2891e-118	6.23757e-118	UBC		negbinomial.size	3.51543e-29	5.35345e-29	IGLC3
negbinomial.size	6.42851e-123	3.26874e-122	CD27		negbinomial.size	5.89249e-153	3.5355e-152	REL
negbinomial.size	0	0	MT-CO3		negbinomial.size	2.85918e-86	8.01639e-86	RPS21
negbinomial.size	3.48059e-152	2.00803e-151	CARD16		negbinomial.size	3.36717e-223	3.60768e-222	GZMA
negbinomial.size	1.57935e-05	1.81535e-05	CREM		negbinomial.size	8.93926e-131	4.39636e-130	GZMH
negbinomial.size	1.22399e-217	8.74277e-217	CD7		negbinomial.size	1.91252e-100	6.44669e-100	NKG7
negbinomial.size	5.09627e-288	4.93188e-287	RPS21		negbinomial.size	4.35298e-82	1.12577e-81	XCL2
negbinomial.size	9.08056e-188	5.92211e-187	RPL37		negbinomial.size	1.99597e-110	7.57963e-110	RPS29
negbinomial.size	1.4031e-57	3.23792e-57	GIMAP7		negbinomial.size	8.99057e-132	4.57147e-131	CD69
negbinomial.size	0	0	TPT1		negbinomial.size	6.8111e-05	7.56789e-05	LDLRAD4
negbinomial.size	0	0	MT-CO1		negbinomial.size	2.93588e-53	5.75663e-53	RGS1
negbinomial.size	0	0	MT-CO2		negbinomial.size	1.18346e-24	1.71516e-24	BAG3
negbinomial.size	4.52286e-279	4.11169e-278	RPS12		negbinomial.size	2.06794e-16	2.56356e-16	KLRD1
negbinomial.size	0	0	MT-ND3		negbinomial.size	2.50108e-111	9.61955e-111	ALOX5AP
negbinomial.size	0	0	MT-ATP6		negbinomial.size	1.45644e-206	1.32404e-205	UBE2C
negbinomial.size	3.12594e-80	9.76855e-80	UBB		negbinomial.size	8.82564e-144	4.90313e-143	FOS
negbinomial.size	2.14418e-253	1.64937e-252	RPS23		negbinomial.size	2.87297e-11	3.43383e-11	KLRC1
negbinomial.size	6.88827e-230	5.1662e-229	RPS29		negbinomial.size	7.14604e-92	2.14381e-91	HLA-DRB5
negbinomial.size	8.65535e-11	1.10966e-10	CD40LG		negbinomial.size	3.18284e-05	3.54963e-05	ID2
negbinomial.size	2.60151e-71	7.09502e-71	LAYN		negbinomial.size	9.33804e-93	2.82971e-92	NEAT1
negbinomial.size	2.32019e-79	7.03089e-79	LINC00152		negbinomial.size	7.14723e-298	1.34011e-296	PFN1
negbinomial.size	7.81534e-136	4.18679e-135	BAG3		negbinomial.size	0.029948	0.031414	KIR2DL4
negbinomial.size	5.38516e-101	2.24382e-100	GNAS		negbinomial.size	9.66097e-303	1.93219e-301	HLA-DRA
negbinomial.size	8.63369e-51	1.82402e-50	AC002331.1		negbinomial.size	8.93435e-94	2.7632e-93	CD81
negbinomial.size	2.33735e-143	1.29853e-142	ZFAND2A		negbinomial.size	2.45655e-157	1.53534e-156	IL17A
negbinomial.size	0.00239343	0.00263014	CCL4		negbinomial.size	0.0354743	0.0370812	CCL20
negbinomial.size	1.26986e-125	6.56822e-125	GZMA		negbinomial.size	5.19023e-280	9.15923e-279	CD74
negbinomial.size	0.103664	0.109504	GADD45A		negbinomial.size	1.35007e-73	3.26631e-73	METRNL
negbinomial.size	2.53529e-48	5.10461e-48	ID2		negbinomial.size	0.0049236	0.00525651	HOPX
negbinomial.size	1.07229e-48	2.20334e-48	ICA1		negbinomial.size	0.00410143	0.00439439	RGS2
negbinomial.size	2.20925e-62	5.34495e-62	IL1R2		negbinomial.size	1.5186e-16	1.89038e-16	KLRG1
negbinomial.size	9.34569635016844e-319	9.66796054898131e-318	PKM		negbinomial.size	0.0781585	0.0811334	KLRC2
negbinomial.size	4.56407e-23	6.84611e-23	AC092580.4		negbinomial.size	5.50162e-30	8.50766e-30	CD63
negbinomial.size	6.61497e-05	7.51701e-05	RPS26		negbinomial.size	0.000532717	0.000581146	IGHM
negbinomial.size	6.60047e-63	1.62307e-62	TNFRSF1B		negbinomial.size	3.53461e-123	1.60664e-122	HMGB1
negbinomial.size	6.79208e-150	3.84457e-149	DUSP2		negbinomial.size	0.577817	0.581695	GIMAP4
negbinomial.size	1.28655e-08	1.60819e-08	TBC1D4		negbinomial.size	7.05298e-72	1.64023e-71	CD27
negbinomial.size	1.11682e-44	2.12054e-44	IGHA1		negbinomial.size	4.68613e-167	3.60471e-166	TPT1
negbinomial.size	1.01897e-10	1.30081e-10	SOX4		negbinomial.size	0.00062965	0.000684403	KRT81
negbinomial.size	7.92798e-57	1.78827e-56	CGA		negbinomial.size	9.51546e-53	1.85366e-52	ZFAND2A
negbinomial.size	4.39743e-79	1.31923e-78	RGS2		negbinomial.size	3.41057e-36	5.56071e-36	UBC
negbinomial.size	6.3219e-95	2.31289e-94	AC017002.1		negbinomial.size	2.47063e-20	3.30887e-20	B3GNT7
negbinomial.size	1.17659e-51	2.50338e-51	BIRC3		negbinomial.size	1.2901e-41	2.2116e-41	JCHAIN
negbinomial.size	4.93956e-85	1.62843e-84	ISG15		negbinomial.size	2.75683e-24	3.91966e-24	ENTPD1
negbinomial.size	0.00106845	0.00118278	IKZF2		negbinomial.size	1.24026e-20	1.66851e-20	KLRF1
negbinomial.size	7.52807e-68	1.91392e-67	MYADM		negbinomial.size	1.61727e-164	1.15519e-163	TOP2A
negbinomial.size	5.27393e-111	2.39724e-110	DNPH1		negbinomial.size	1.01054e-76	2.48495e-76	ZNF331
negbinomial.size	7.05753e-111	3.16009e-110	RPS8		negbinomial.size	4.19849e-20	5.57322e-20	PRDM1
negbinomial.size	0.544884	0.548541	RPS4Y1		negbinomial.size	2.03595e-120	8.72549e-120	IER5
negbinomial.size	0.114832	0.120876	UGP2		negbinomial.size	1.97178e-98	6.4297e-98	ACTG1
negbinomial.size	9.39978e-132	4.94725e-131	RPL7A		negbinomial.size	5.72383e-52	1.10074e-51	DNAJA4
negbinomial.size	1.13242e-56	2.53528e-56	CORO1B		negbinomial.size	1.87305e-108	6.85262e-108	AC002331.1
negbinomial.size	1.30749e-102	5.52459e-102	SERPINH1		negbinomial.size	5.92974e-120	2.50552e-119	TPI1
negbinomial.size	7.11696e-277	6.27967e-276	S100A6		negbinomial.size	4.88125e-13	5.88103e-13	CMC1
negbinomial.size	0.000198557	0.00022144	NAMPT		negbinomial.size	6.21148e-145	3.58355e-144	NFKBIA
negbinomial.size	2.27708e-108	1.0046e-107	CD81		negbinomial.size	1.61145e-35	2.59911e-35	KLRB1
negbinomial.size	9.85653e-25	1.51639e-24	CYCS		negbinomial.size	9.5502e-164	6.66293e-163	RRM2
negbinomial.size	1.2758e-81	4.02885e-81	IGHA2		negbinomial.size	1.24307e-18	1.60741e-18	CD8A
negbinomial.size	8.286e-10	1.04886e-09	GIMAP4		negbinomial.size	0.112242	0.115317	GIMAP7
negbinomial.size	2.76476e-112	1.27605e-111	DNAJB4		negbinomial.size	3.88287e-161	2.53231e-160	KLF2
negbinomial.size	1.7017e-18	2.38556e-18	PLIN2		negbinomial.size	1.25779e-247	1.64059e-246	DUSP1
negbinomial.size	6.43261e-270	5.51366e-269	LGALS1		negbinomial.size	8.84407e-55	1.7571e-54	IFITM1
negbinomial.size	4.44586e-69	1.15979e-68	MRPL18		negbinomial.size	8.54733e-122	3.82716e-121	CKS1B
negbinomial.size	1.43293e-99	5.7317e-99	TYMP		negbinomial.size	1.76283e-113	7.05132e-113	DUT
negbinomial.size	4.53308e-57	1.03811e-56	ATP1B3		negbinomial.size	2.98451e-126	1.39899e-125	NUSAP1
negbinomial.size	9.29696e-07	1.12463e-06	REL		negbinomial.size	4.64228e-66	1.02403e-65	IGHA2
negbinomial.size	8.93968e-17	1.21905e-16	PRDM1		negbinomial.size	5.69485e-71	1.30416e-70	TIGIT
negbinomial.size	3.07915e-09	3.86504e-09	PHLDA1		negbinomial.size	4.68576e-07	5.30464e-07	RHOB
negbinomial.size	6.39537e-86	2.13179e-85	UCP2		negbinomial.size	4.39573e-34	6.97735e-34	SOX4
negbinomial.size	3.37065e-65	8.42662e-65	FKBP4		negbinomial.size	0.000133365	0.000147094	AC092580.4
negbinomial.size	4.90465e-114	2.29905e-113	GPR183		negbinomial.size	2.1042e-84	5.68703e-84	RUNX3
negbinomial.size	2.33066e-98	8.96409e-98	ACP5		negbinomial.size	3.29145e-161	2.1943e-160	MKI67
negbinomial.size	1.86445e-89	6.50389e-89	CD177		negbinomial.size	6.13573e-10	7.16234e-10	LAYN
negbinomial.size	3.65189e-94	1.31996e-93	CLEC2B		negbinomial.size	9.9558e-28	1.47858e-27	PRF1
negbinomial.size	2.31129e-75	6.6672e-75	JUN		negbinomial.size	0.0100032	0.0106041	CST7
negbinomial.size	9.99489e-77	2.93967e-76	H1FX		negbinomial.size	1.92585e-88	5.60926e-88	FOSL2
negbinomial.size	3.28159e-43	6.03974e-43	PLAC8		negbinomial.size	2.84501e-102	9.8104e-102	MYADM
negbinomial.size	1.2751e-98	4.96792e-98	HLA-DPB1		negbinomial.size	1.88866e-210	1.88866e-209	LGALS1
negbinomial.size	0.00354098	0.00386289	ARID5B		negbinomial.size	0.00325478	0.00351235	UBB
negbinomial.size	1.61814e-71	4.45359e-71	HLA-DPA1		negbinomial.size	1.5893e-72	3.75424e-72	HAVCR2
negbinomial.size	1.09339e-100	4.49337e-100	IER5		negbinomial.size	6.6802e-51	1.25254e-50	RBPJ
negbinomial.size	9.75872e-85	3.18219e-84	DNAJA4		negbinomial.size	6.15904e-64	1.32929e-63	SERPINH1
negbinomial.size	1.22765e-16	1.66649e-16	ZFP36		negbinomial.size	8.48717e-30	1.29906e-29	UBE2S
negbinomial.size	1.92799e-91	6.88568e-91	ZNF331		negbinomial.size	3.12956e-39	5.24508e-39	TRBC2
negbinomial.size	5.41923e-57	1.23164e-56	RPS27L		negbinomial.size	1.35035e-37	2.23814e-37	GNAS
negbinomial.size	1.19533e-48	2.43945e-48	GBP2		negbinomial.size	1.39104e-165	1.04328e-164	COTL1
negbinomial.size	5.52054e-89	1.90363e-88	TRBC1		negbinomial.size	4.81128e-138	2.53225e-137	TK1
negbinomial.size	3.74814e-86	1.26342e-85	CD55		negbinomial.size	3.20593e-18	4.09267e-18	CCL5
negbinomial.size	4.87379e-35	8.50079e-35	FANK1		negbinomial.size	1.56981e-10	1.86143e-10	H1FX
negbinomial.size	1.50279e-07	1.8553e-07	DOK2		negbinomial.size	1.40553e-64	3.0555e-64	SPRY1
negbinomial.size	5.90965e-79	1.75534e-78	PMCH		negbinomial.size	6.66288e-112	2.59593e-111	GADD45B
negbinomial.size	5.39116e-181	3.44117e-180	CORO1A		negbinomial.size	2.28568e-144	1.29378e-143	BIRC5
negbinomial.size	1.87258e-18	2.60494e-18	HTATIP2		negbinomial.size	5.51677e-55	1.10335e-54	RPL37
negbinomial.size	2.94546e-69	7.75121e-69	TMSB10		negbinomial.size	4.95143e-128	2.35782e-127	RANBP1
negbinomial.size	2.05429e-87	7.00327e-87	CST7		negbinomial.size	1.12148e-07	1.27441e-07	FCGR3A
negbinomial.size	0.00550001	0.00595669	FKBP5		negbinomial.size	6.11661e-156	3.74486e-155	ZFP36
negbinomial.size	1.19728e-37	2.11284e-37	GNAI2		negbinomial.size	9.5299e-18	1.20125e-17	ATP1B3
negbinomial.size	7.51988e-05	8.51308e-05	GBP5		negbinomial.size	7.19033e-115	2.915e-114	PIK3R1
negbinomial.size	2.33723e-69	6.26043e-69	DUSP5		negbinomial.size	4.36445e-09	5.03591e-09	TUBA4A
negbinomial.size	4.13822e-32	6.89704e-32	RP11-596C23.2		negbinomial.size	2.57282e-19	3.35585e-19	TNFRSF9
negbinomial.size	1.48582e-24	2.27421e-24	ALOX5AP		negbinomial.size	5.7377e-213	5.93556e-212	HLA-DRB1
negbinomial.size	9.77489e-52	2.09462e-51	CUL9		negbinomial.size	0.309526	0.314772	VIM
negbinomial.size	1.31214e-74	3.71361e-74	CHORDC1		negbinomial.size	8.33666e-20	1.09693e-19	MRPL18
negbinomial.size	2.17906e-45	4.24493e-45	PPP1R15A		negbinomial.size	2.04059e-97	6.58255e-97	MT2A
negbinomial.size	8.13058e-123	4.06529e-122	ARPC1B		negbinomial.size	8.31124e-92	2.46868e-91	TNFSF9
negbinomial.size	6.04228e-14	7.88124e-14	METRNL		negbinomial.size	5.60091e-100	1.84645e-99	PCNA
negbinomial.size	1.76367e-06	2.0996e-06	HPGD		negbinomial.size	4.4664e-103	1.55805e-102	RPS12
negbinomial.size	0.0056512	0.00609842	GK		negbinomial.size	1.76222e-09	2.04119e-09	CD8B
negbinomial.size	0.0414016	0.044201	PIM3		negbinomial.size	3.79734e-33	5.96441e-33	PHLDA1
negbinomial.size	2.86518e-83	9.1442e-83	ENTPD1		negbinomial.size	6.93404e-131	3.46702e-130	KDM6B
negbinomial.size	2.83283e-31	4.61874e-31	SMAP2		negbinomial.size	8.34395e-42	1.43861e-41	CD160
negbinomial.size	3.61374e-95	1.35515e-94	HLA-DRB5		negbinomial.size	1.21267e-64	2.65548e-64	DNAJB4
negbinomial.size	1.6545e-43	3.06389e-43	TAF10		negbinomial.size	3.10598e-50	5.71653e-50	GPR183
negbinomial.size	8.95941e-154	5.27024e-153	ENO1		negbinomial.size	5.80672e-10	6.80475e-10	TMIGD2
negbinomial.size	0.000163723	0.000183272	VIM		negbinomial.size	9.29943e-171	7.34166e-170	JUNB
negbinomial.size	1.95527e-33	3.29541e-33	CDV3		negbinomial.size	4.56015e-42	7.90777e-42	FKBP4
negbinomial.size	4.98629e-50	1.03881e-49	TMEM238		negbinomial.size	6.63258e-119	2.76358e-118	NR4A2
negbinomial.size	1.90745e-75	5.55567e-75	CD79B		negbinomial.size	5.8217e-160	3.71598e-159	CORO1A
negbinomial.size	1.74864e-33	2.9638e-33	ZFP36L1		negbinomial.size	4.014e-49	7.34269e-49	DUSP5
negbinomial.size	1.58086e-89	5.57949e-89	GADD45B		negbinomial.size	1.88659e-73	4.52782e-73	TNFRSF4
negbinomial.size	6.80499e-75	1.94428e-74	HLA-DQA1		negbinomial.size	2.6141e-41	4.45585e-41	ISG15
negbinomial.size	1.52118e-32	2.54946e-32	H2AFZ		negbinomial.size	2.71577e-63	5.8195e-63	IGKC
negbinomial.size	8.11021e-99	3.2014e-98	UBE2S		negbinomial.size	1.4329e-108	5.30705e-108	ZWINT
negbinomial.size	7.91697e-17	1.08452e-16	APOLD1		negbinomial.size	2.77828e-16	3.41591e-16	LDHA
negbinomial.size	7.06459e-43	1.2923e-42	PIM2		negbinomial.size	0.000134819	0.000148152	SLC7A5
negbinomial.size	1.21759e-72	3.38219e-72	FAM107B		negbinomial.size	2.19121e-48	3.98401e-48	CXCR6
negbinomial.size	7.81227e-62	1.87494e-61	CRADD		negbinomial.size	9.46875e-17	1.18359e-16	GNAI2
negbinomial.size	0.172279	0.179457	ANKRD28		negbinomial.size	7.42583e-20	9.81388e-20	LTB
negbinomial.size	1.1745e-65	2.96092e-65	ZBTB32		negbinomial.size	9.66907e-26	1.42192e-25	PDE4A
negbinomial.size	2.14044e-58	4.97777e-58	TUBB4B		negbinomial.size	1.05079e-93	3.2167e-93	CEBPD
negbinomial.size	1.48235e-120	7.29025e-120	NR4A2		negbinomial.size	1.86669e-28	2.81411e-28	ID3
negbinomial.size	7.45876e-103	3.19661e-102	IFI6		negbinomial.size	8.86261e-163	6.04269e-162	PKM
negbinomial.size	2.99981e-22	4.41148e-22	AHSA1		negbinomial.size	8.38482e-40	1.41317e-39	RNF19A
negbinomial.size	9.74101e-80	2.98194e-79	CCR7		negbinomial.size	1.16816e-85	3.2449e-85	CDK1
negbinomial.size	3.14015e-71	8.48688e-71	GNLY		negbinomial.size	1.38614e-05	1.55746e-05	RPS4Y1
negbinomial.size	2.27219e-06	2.69429e-06	NFKBIA		negbinomial.size	0.204907	0.209802	SLC16A3
negbinomial.size	7.36813e-68	1.88926e-67	KDM6B		negbinomial.size	4.12694e-21	5.62764e-21	CD83
negbinomial.size	9.79445e-25	1.51461e-24	GPX1		negbinomial.size	0.0841791	0.0870818	RP11-596C23.2
negbinomial.size	8.58911e-55	1.88083e-54	SOD2		negbinomial.size	1.36893e-87	3.87432e-87	CENPF
negbinomial.size	3.53199e-20	5.06985e-20	JCHAIN		negbinomial.size	1.03285e-78	2.60383e-78	LAG3
negbinomial.size	4.9992e-06	5.83564e-06	IKZF4		negbinomial.size	0.0917827	0.0946214	CRIP1
negbinomial.size	2.05187e-09	2.58639e-09	CD83		negbinomial.size	1.58893e-25	2.32527e-25	ITGA1
negbinomial.size	2.2665e-26	3.55995e-26	MBD2		negbinomial.size	0.0142474	0.0149973	CSF2
negbinomial.size	1.16822e-07	1.45421e-07	RP11-1399P15.1		negbinomial.size	2.0982e-05	2.34873e-05	CCL3L3
negbinomial.size	1.04073e-29	1.68767e-29	NEU1		negbinomial.size	0.975479	0.975479	LAT2
negbinomial.size	5.68143e-26	8.87724e-26	AC145110.1		negbinomial.size	0.00158832	0.0017202	CLEC2B
negbinomial.size	1.17402e-31	1.9352e-31	HLA-DQB1		negbinomial.size	2.94481e-96	9.29941e-96	PPP1R15A
negbinomial.size	4.38813e-15	5.82495e-15	IGLC2		negbinomial.size	3.19806e-43	5.61063e-43	CTLA4
negbinomial.size	0.312469	0.319934	STAM		negbinomial.size	1.15865e-19	1.51789e-19	ICOS
negbinomial.size	7.94452e-35	1.36975e-34	CRIP1		negbinomial.size	3.7482e-81	9.61077e-81	PTTG1
negbinomial.size	1.87927e-16	2.53956e-16	IL22		negbinomial.size	2.73218e-83	7.25357e-83	NR4A1
negbinomial.size	1.6133e-21	2.36093e-21	FOSL2		negbinomial.size	5.66986e-28	8.46248e-28	IGLC2
negbinomial.size	1.20573e-18	1.69821e-18	RHOB		negbinomial.size	2.42297e-76	5.90969e-76	IER5L
negbinomial.size	5.82633e-48	1.14993e-47	DEDD2		negbinomial.size	4.55796e-48	8.23728e-48	H2AFV
negbinomial.size	7.66997e-20	1.09571e-19	PTTG1		negbinomial.size	9.60129e-116	3.94574e-115	HLA-DPB1
negbinomial.size	3.95644e-45	7.65763e-45	HLA-DMA		negbinomial.size	9.35592e-18	1.18429e-17	ZNF683
negbinomial.size	1.21754e-06	1.46105e-06	GABPB1-AS1		negbinomial.size	3.64187e-32	5.66093e-32	PLAC8
negbinomial.size	1.63458e-64	4.05268e-64	NR4A1		negbinomial.size	7.10058e-21	9.59538e-21	CHMP1B
negbinomial.size	1.94918e-07	2.39654e-07	GNA15		negbinomial.size	0.416408	0.422035	CYCS
negbinomial.size	1.03416e-42	1.88029e-42	ACTG1		negbinomial.size	1.09958e-112	4.34046e-112	TMSB10
negbinomial.size	1.91093e-17	2.64184e-17	HS3ST3B1		negbinomial.size	5.56367e-88	1.58962e-87	INTS6
negbinomial.size	2.66974e-22	3.94543e-22	OPRM1		negbinomial.size	5.48998e-56	1.11283e-55	FABP5
negbinomial.size	5.57359e-05	6.35771e-05	SERPINB9		negbinomial.size	2.82897e-50	5.27137e-50	NR4A3
negbinomial.size	5.40644e-40	9.59722e-40	AIM1		negbinomial.size	7.61634e-34	1.20258e-33	CKLF
negbinomial.size	0.205416	0.213234	HOPX		negbinomial.size	4.31853e-142	2.35556e-141	HLA-DPA1
negbinomial.size	7.79175e-50	1.61209e-49	UBE2M		negbinomial.size	9.3926e-19	1.21982e-18	PMAIP1
negbinomial.size	2.66816e-54	5.80035e-54	CALM3		negbinomial.size	4.04368e-23	5.69533e-23	TXK
negbinomial.size	9.44839e-69	2.44355e-68	HLA-DRA		negbinomial.size	4.58149e-85	1.26096e-84	CDKN3
negbinomial.size	6.94396e-41	1.24742e-40	ERN1		negbinomial.size	0.0126058	0.0133159	RPS26
negbinomial.size	0.00090756	0.0010084	LDHA		negbinomial.size	3.25706e-35	5.22524e-35	SIT1
negbinomial.size	1.27059e-19	1.80653e-19	GCNT1		negbinomial.size	2.15071e-37	3.54513e-37	ATF3
negbinomial.size	1.31122e-44	2.474e-44	ZNF765		negbinomial.size	2.07778e-28	3.11667e-28	CHORDC1
negbinomial.size	1.93673e-31	3.17497e-31	AREG		negbinomial.size	6.73661e-30	1.0364e-29	NEU1
negbinomial.size	1.54868e-27	2.45822e-27	HSPA5		negbinomial.size	7.94194e-48	1.42669e-47	BATF
negbinomial.size	1.49975e-36	2.63114e-36	SIT1		negbinomial.size	8.37099e-15	1.02085e-14	DOK2
negbinomial.size	0.167657	0.175251	GPR171		negbinomial.size	0.0049786	0.00529638	SET
negbinomial.size	0.327854	0.333411	GLCCI1		negbinomial.size	8.90767e-185	7.42306e-184	FOSB
negbinomial.size	0.000139473	0.000156711	MAF		negbinomial.size	2.66905e-60	5.63884e-60	TMEM2
negbinomial.size	2.48456e-10	3.15834e-10	CHMP1B		negbinomial.size	4.64409e-15	5.68664e-15	DDIT4
negbinomial.size	5.6244e-16	7.56645e-16	HACD1		negbinomial.size	1.44167e-71	3.32693e-71	NDFIP2
negbinomial.size	1.0859e-45	2.12921e-45	COX17		negbinomial.size	2.00078e-24	2.87193e-24	AHSA1
negbinomial.size	2.13807e-23	3.2395e-23	IGHG4		negbinomial.size	2.22377e-16	2.7454e-16	MAFF
negbinomial.size	0.529295	0.534642	EFHD2		negbinomial.size	7.74906e-54	1.52942e-53	LST1
negbinomial.size	6.02956e-15	7.96858e-15	PGAP1		negbinomial.size	6.02338e-72	1.41173e-71	TAGAP
negbinomial.size	2.29691e-59	5.42578e-59	IGKC		negbinomial.size	2.45035e-121	1.06537e-120	BTG2
negbinomial.size	4.68818e-55	1.03416e-54	MT2A		negbinomial.size	2.88339e-51	5.44036e-51	AIM1
negbinomial.size	2.52379e-29	4.04885e-29	SLC5A3		negbinomial.size	9.6484e-05	0.000106809	CTSW
negbinomial.size	5.02332e-84	1.62043e-83	SYNGR2		negbinomial.size	5.87432e-41	9.95648e-41	NFKB1
negbinomial.size	5.05918e-11	6.54205e-11	TMIGD2		negbinomial.size	9.71676e-84	2.6027e-83	ASPM
negbinomial.size	1.13175e-05	1.31091e-05	IFNG		negbinomial.size	1.80524e-18	2.32434e-18	LAIR2
negbinomial.size	0.00405912	0.00441208	ITM2A		negbinomial.size	1.15596e-82	3.01555e-82	CCNB2
negbinomial.size	0.00345751	0.00378559	PCAT29		negbinomial.size	7.00325e-33	1.09426e-32	DEK
negbinomial.size	2.97808e-52	6.42751e-52	TMEM2		negbinomial.size	1.23995e-105	4.48174e-105	ARPC1B
negbinomial.size	1.23789e-07	1.53457e-07	ZC3H12D		negbinomial.size	0.00332963	0.00358025	PLPP1
negbinomial.size	0.229959	0.237889	SLAMF1		negbinomial.size	4.09088e-27	6.04563e-27	CHN1
negbinomial.size	0.0526805	0.0560431	DDIT4		negbinomial.size	7.87289e-09	9.0493e-09	EOMES
negbinomial.size	3.18136e-06	3.75751e-06	ID3		negbinomial.size	7.83367e-14	9.51458e-14	MATK
negbinomial.size	1.41116e-33	2.40539e-33	HNRNPU-AS1		negbinomial.size	1.59528e-51	3.04831e-51	ACP5
negbinomial.size	1.92406e-21	2.80203e-21	UBALD2		negbinomial.size	7.86015e-59	1.62624e-58	ERN1
negbinomial.size	3.12443e-05	3.57759e-05	IL1R1		negbinomial.size	9.13263e-67	2.02947e-66	MYBL1
negbinomial.size	1.2408e-25	1.92871e-25	IGHG3		negbinomial.size	0.425613	0.429913	CLIC3
negbinomial.size	0.427353	0.433128	IL17A		negbinomial.size	4.03178e-88	1.16301e-87	HLA-DQA1
negbinomial.size	7.37938e-16	9.8831e-16	CLEC7A		negbinomial.size	4.24836e-22	5.92794e-22	TRGC2
negbinomial.size	1.22067e-43	2.27454e-43	BCAS2		negbinomial.size	1.22825e-09	1.4282e-09	HES4
negbinomial.size	9.41273e-07	1.13406e-06	SESN1		negbinomial.size	7.22629e-23	1.01303e-22	SAT1
negbinomial.size	2.70809e-41	4.89414e-41	RNF19A		negbinomial.size	8.46418e-18	1.07596e-17	LYAR
negbinomial.size	0.555516	0.557373	TRBC2		negbinomial.size	2.45534e-24	3.50763e-24	UBE2M
negbinomial.size	4.87181e-07	5.91717e-07	ZNRF1		negbinomial.size	3.238e-73	7.70952e-73	AURKB
negbinomial.size	0.296767	0.304898	CCND2		negbinomial.size	1.67038e-100	5.69448e-100	PGAM1
negbinomial.size	6.89865e-45	1.32666e-44	TAGAP		negbinomial.size	0.215693	0.220095	AHI1
negbinomial.size	2.11e-20	3.04326e-20	RUNX3		negbinomial.size	3.16098e-90	9.29699e-90	AC133644.2
negbinomial.size	1.72558e-56	3.83461e-56	FOSB		negbinomial.size	0.000315255	0.00034517	MAF
negbinomial.size	0.0213592	0.0229669	NMB		negbinomial.size	1.17752e-78	2.9438e-78	IL32
negbinomial.size	0.103026	0.109215	MALT1		negbinomial.size	6.50817e-67	1.45705e-66	RPS23
negbinomial.size	7.02187e-35	1.21767e-34	AP000769.1		negbinomial.size	3.01662e-21	4.13235e-21	CDV3
negbinomial.size	1.17359e-14	1.5442e-14	MXD4		negbinomial.size	1.68314e-77	4.17308e-77	TPX2
negbinomial.size	6.11087e-28	9.75138e-28	TNF		negbinomial.size	2.92839e-50	5.42295e-50	MAD2L1
negbinomial.size	0.324199	0.330815	LPAR6		negbinomial.size	4.19491e-110	1.57309e-109	ENO1
negbinomial.size	0.00214662	0.00236759	FABP5		negbinomial.size	1.15467e-46	2.04971e-46	CENPM
negbinomial.size	8.32075e-80	2.57343e-79	RBPJ		negbinomial.size	2.82245e-08	3.21952e-08	SPON2
negbinomial.size	8.92585e-45	1.70558e-44	CXCR6		negbinomial.size	1.3352e-11	1.60224e-11	SNX9
negbinomial.size	3.99959e-27	6.31515e-27	FAM118A		negbinomial.size	4.01e-34	6.39893e-34	RAN
negbinomial.size	0.296559	0.304898	STX11		negbinomial.size	4.81583e-10	5.66568e-10	PPP1R14B
negbinomial.size	5.84131e-17	8.0385e-17	TOX2		negbinomial.size	2.99643e-20	3.99524e-20	TMEM238
negbinomial.size	1.47699e-29	2.38224e-29	SPRY1		negbinomial.size	3.71224e-13	4.49062e-13	TUBB4B
negbinomial.size	4.24388e-06	4.97329e-06	C1orf162		negbinomial.size	5.51079e-11	6.56046e-11	NAMPT
negbinomial.size	3.89726e-19	5.51499e-19	MAST4		negbinomial.size	4.23887e-69	9.56136e-69	HLA-DQB1
negbinomial.size	0.000101328	0.00011428	RAB11FIP1		negbinomial.size	3.64337e-52	7.05168e-52	SMC4
negbinomial.size	1.51365e-62	3.69183e-62	CD70		negbinomial.size	1.07153e-28	1.62353e-28	ITM2A
negbinomial.size	5.55064e-202	3.78452e-201	GZMB		negbinomial.size	1.89342e-18	2.42746e-18	HN1
negbinomial.size	1.12816e-33	1.934e-33	ATOX1		negbinomial.size	2.5427e-21	3.50668e-21	TMPO
negbinomial.size	2.5756e-23	3.88281e-23	TXN		negbinomial.size	6.59336e-59	1.37362e-58	DNPH1
negbinomial.size	7.3034e-11	9.40352e-11	RAB33A		negbinomial.size	1.16897e-46	2.06288e-46	ELL2
negbinomial.size	1.87556e-18	2.60494e-18	EPSTI1		negbinomial.size	0.636625	0.638754	SCX
negbinomial.size	4.57023e-07	5.57345e-07	GNG8		negbinomial.size	0.0375217	0.0390851	GABPB1-AS1
negbinomial.size	2.08095e-15	2.7746e-15	CH17-373J23.1		negbinomial.size	2.70597e-37	4.43601e-37	SERPINB9
negbinomial.size	8.50074e-23	1.26249e-22	NINJ1		negbinomial.size	2.01818e-51	3.83198e-51	ZFP36L1
negbinomial.size	5.53901e-32	9.18069e-32	SH2D1A		negbinomial.size	1.73471e-95	5.42097e-95	IER2
negbinomial.size	2.73668e-14	3.58517e-14	ZC2HC1A		negbinomial.size	1.34731e-08	1.54272e-08	BIRC3
negbinomial.size	0.0296851	0.0318054	CCR6		negbinomial.size	9.74431e-38	1.62405e-37	NFKBIZ
negbinomial.size	2.67744e-07	3.2785e-07	HES4		negbinomial.size	1.06893e-35	1.73339e-35	PPIA
