# Supplementary material for: Integrated single-cell RNA-seq analysis identifies immune heterogeneity associated with KRAS/TP53 mutation status and tumor-sideness in colorectal cancers
Source: Front Immunol. 2022 Sep 12;13:961350. doi: 10.3389/fimmu.2022.961350 (PMC9510840; doi:10.3389/fimmu.2022.961350)
Supplement: Supplementary Table 3 — The global and functional cell-cell communication intensity in colorectal cancers. [file Table_3.xlsx]

## Sheet: Table S3
Table S3. The global and functional cell-cell communication intensity in colorectal cancers.
	WT							KRAS mutant								TP53 Mutant								Dual mutant
L/R types	Ligand	Receptor	Mean exprs (Cell From)	Cell From	Mean exprs (Cell To)	Cell To			Ligand	Receptor	Mean exprs (Cell From)	Cell From	Mean exprs (Cell To)	Cell To			Ligand	Receptor	Mean exprs (Cell From)	Cell From	Mean exprs (Cell To)	Cell To			Ligand	Receptor	Mean exprs (Cell From)	Cell From	Mean exprs (Cell To)	Cell To
All L/R pairs	RPS19	C5AR1	184.813	Tumor cells	5	LYVE1+ FOLR+ Macrophages			SPP1	CD44	124.333	KI67+ C1Q+ TAMs	9.33333	KI67+ C1Q+ TAMs			B2M	CD3D	151.497	C1Q+ TAMs	6.97273	CD8+ Lag3+ Ctla4+ Tex			B2M	CD3D	145.487	KI67+ C1Q+ TAMs	6.15789	CD8+ Lag3+ Ctla4+ Tex
	B2M	CD3D	130.767	KI67+ C1Q+ TAMs	4.82836	CD8+ Lag3+ Tex			SPP1	CD44	115.429	SPP1+ TAMs	9.33333	KI67+ C1Q+ TAMs			SPP1	CD44	159.971	SPP1+ TAMs	6.36364	KI67+ C1Q+ TAMs			SPP1	CD44	139.021	SPP1+ TAMs	5.90577	CCL20+ IL1B+ Macrophages
	B2M	CD3D	114	LYVE1+ FOLR+ Macrophages	4.82836	CD8+ Lag3+ Tex			SPP1	CD44	124.333	KI67+ C1Q+ TAMs	8.10204	mDCs			SPP1	CD44	159.971	SPP1+ TAMs	6.22038	CCL20+ IL1B+ Macrophages			B2M	CD3D	117.785	C1Q+ TAMs	6.15789	CD8+ Lag3+ Ctla4+ Tex
	SPP1	CD44	74.875	SPP1+ TAMs	7.11628	KI67+ C1Q+ TAMs			SPP1	CD44	124.333	KI67+ C1Q+ TAMs	7.90625	CCL20+ IL1B+ Macrophages			B2M	CD3D	140	KI67+ C1Q+ TAMs	6.97273	CD8+ Lag3+ Ctla4+ Tex			B2M	CD3D	145.487	KI67+ C1Q+ TAMs	4.92705	CD8+ Lag3+ Tex
	SPP1	CD44	74.136	C1Q+ TAMs	7.11628	KI67+ C1Q+ TAMs			SPP1	CD44	115.429	SPP1+ TAMs	8.10204	mDCs			B2M	CD3D	151.497	C1Q+ TAMs	6.01504	CD8+ CTSW+ Cytotoxic			SPP1	CD44	139.021	SPP1+ TAMs	4.38065	C1Q+ TAMs
immune checkpoint	CD24	SIGLEC10	16.1248	Tumor cells	0.55814	KI67+ C1Q+ TAMs			CD24	SIGLEC10	42.4066	Tumor cells	0.333333	KI67+ C1Q+ TAMs			CD24	SIGLEC10	21.2095	Tumor cells	0.490637	C1Q+ TAMs			CD24	SIGLEC10	20.4346	Tumor cells	1	Neutrophils
	CD24	SIGLEC10	16.1248	Tumor cells	0.339926	C1Q+ TAMs			CD24	SIGLEC10	42.4066	Tumor cells	0.32964	C1Q+ TAMs			CD24	SIGLEC10	21.2095	Tumor cells	0.323232	mDCs			CD24	SIGLEC10	20.4346	Tumor cells	0.333871	C1Q+ TAMs
	CD24	SIGLEC10	16.1248	Tumor cells	0.25	mDCs			CD24	SIGLEC10	42.4066	Tumor cells	0.22449	mDCs			CD24	SIGLEC10	21.2095	Tumor cells	0.318182	KI67+ C1Q+ TAMs			CD24	SIGLEC10	20.4346	Tumor cells	0.308333	mDCs
	CD86	CTLA4	3.88889	mDCs	0.73357	Tregs Group1			CD24	SIGLEC10	42.4066	Tumor cells	0.151515	FCN1+ Macrophages			CD40LG	ITGB2	0.753086	Tfh	6.36364	mDCs			CD24	SIGLEC10	20.4346	Tumor cells	0.307692	KI67+ C1Q+ TAMs
	LGALS9	HAVCR2	2.11628	KI67+ C1Q+ TAMs	1	LYVE1+ FOLR+ Macrophages			CD24	SIGLEC10	42.4066	Tumor cells	0.0833333	pDCs			CD24	SIGLEC10	21.2095	Tumor cells	0.215517	FCN1+ Macrophages			CD40LG	ITGB2	1	CD4+ Naive	6.12821	KI67+ C1Q+ TAMs
cytokines	IL1B	IL1R2	35.7813	CCL20+ IL1B+ Macrophages	1.72222	mDCs			CCL5	SDC4	49	CD8+ Runx3+	5.23077	Tumor cells			CCL5	SDC4	20.7218	CD8+ CTSW+ Cytotoxic	5.76883	Tumor cells			CCL5	SDC4	15.2727	CD8+ CTSW+ Cytotoxic	3.26255	Tumor cells
	CCL3	CCR1	77.4119	CCL20+ IL1B+ Macrophages	0.5	SPP1+ TAMs			CCL5	SDC4	20.7665	CD8+ Lag3+ Tex	5.23077	Tumor cells			CCL5	SDC4	13.3729	CD8+ Tel	5.76883	Tumor cells			CCL5	SDC4	13.3799	CD8+ Lag3+ Tex	3.26255	Tumor cells
	IL1B	IL1R2	21.25	mDCs	1.72222	mDCs			CCL5	SDC4	20.4667	CD8+ Lag3+ Ctla4+ Tex	5.23077	Tumor cells			CCL5	SDC4	10.7663	CD8+ Trm-like	5.76883	Tumor cells			CXCL13	CXCR3	46.6667	Tfh	0.857143	pDCs
	IL1B	IL1RAP	35.7813	CCL20+ IL1B+ Macrophages	1	LYVE1+ FOLR+ Macrophages			CCL5	SDC4	19.1597	CD8+ Tel	5.23077	Tumor cells			CCL5	SDC4	10.5089	CD8+ Tem	5.76883	Tumor cells			CCL5	SDC4	11.4667	CD8+ Tel	3.26255	Tumor cells
	IL1B	IL1R2	20.4651	KI67+ C1Q+ TAMs	1.72222	mDCs			CCL5	SDC4	15.4126	CD8+ Temra/Teff	5.23077	Tumor cells			CCL5	SDC4	9.84975	CD8+ Lag3+ Tex	5.76883	Tumor cells			CCL5	SDC4	10.6842	CD8+ Lag3+ Ctla4+ Tex	3.26255	Tumor cells
growth factor	HBEGF	CD44	2.25722	Tumor cells	7.11628	KI67+ C1Q+ TAMs			HBEGF	CD9	4.32967	Tumor cells	22.3626	Tumor cells			HBEGF	CD9	3.46508	Tumor cells	18.614	Tumor cells			HBEGF	CD9	3.15385	KI67+ C1Q+ TAMs	15.5429	Tumor cells
	HBEGF	CD44	2.25722	Tumor cells	6.05686	C1Q+ TAMs			HBEGF	CD44	4.32967	Tumor cells	9.33333	KI67+ C1Q+ TAMs			HBEGF	CD44	3.46508	Tumor cells	6.36364	KI67+ C1Q+ TAMs			HBEGF	CD9	2.68802	Tumor cells	15.5429	Tumor cells
	HBEGF	CD44	2.25722	Tumor cells	5.64331	CCL20+ IL1B+ Macrophages			HBEGF	CD44	4.32967	Tumor cells	8.10204	mDCs			HBEGF	CD9	1.16604	C1Q+ TAMs	18.614	Tumor cells			HBEGF	CD9	1.50161	C1Q+ TAMs	15.5429	Tumor cells
	HBEGF	CD44	1.72093	KI67+ C1Q+ TAMs	7.11628	KI67+ C1Q+ TAMs			HBEGF	CD44	4.32967	Tumor cells	7.90625	CCL20+ IL1B+ Macrophages			HBEGF	CD44	3.46508	Tumor cells	6.22038	CCL20+ IL1B+ Macrophages			CTGF	ITGB2	3.79676	Tumor cells	6.12821	KI67+ C1Q+ TAMs
	HBEGF	CD9	2.25722	Tumor cells	5.04131	Tumor cells			HBEGF	CD9	1.42857	mDCs	22.3626	Tumor cells			HBEGF	CD9	1.14493	SPP1+ TAMs	18.614	Tumor cells			HBEGF	CD9	1.43333	mDCs	15.5429	Tumor cells
*The ligand-receptors pairs labeled with dash linehad weak gene expression and were highly likely to be false positive.
